# Supplementary material for: The dual path effect mechanism study of digital-HRM on employee innovative performance and cyberloafing
Source: PLoS One. 2024 Aug 15;19(8):e0307195. doi: 10.1371/journal.pone.0307195 (PMC11326615; doi:10.1371/journal.pone.0307195)
Supplement: S1 Data — (XLSX) [file pone.0307195.s001.xlsx]

## Sheet: data
age	gender	education	work experience	firmownership	DHRM1	DHRM2	DHRM3	DHRM4	DHRM5	DHRM6	SWG1	SWG2	SWG3	SWG4	SWG5	SWG6	SWG7	SWG8	RD1	RD2	RD3	RD4	PETU1	PETU2	PETU3	PETU4	CL1	CL2	CL3	CL4	CL5	CL6	EIP1	EIP2	EIP3	EIP4	EIP5	EIP6
38	0	2	8	1	4	4	4	5	4	4	4	5	4	4	3	5	5	4	2	3	1	1	4	5	4	4	1	1	1	3	4	3	4	5	3	4	4	3
26	1	3	3	2	5	4	4	5	4	5	4	5	4	4	4	4	4	5	2	4	2	1	4	4	4	4	2	2	2	3	3	3	4	5	4	4	4	3
28	1	3	5	1	4	4	5	5	4	4	5	5	4	5	4	4	5	5	2	3	2	2	5	4	4	5	2	1	2	1	2	1	3	4	4	3	4	3
30	1	3	5	2	5	4	3	5	3	4	3	3	4	4	5	3	4	4	4	5	2	3	5	4	4	5	3	1	2	4	2	5	4	5	3	3	2	2
38	0	4	11	2	5	5	4	5	4	4	4	4	4	4	2	4	4	5	2	2	2	2	4	5	4	5	2	3	2	3	4	3	4	5	4	5	4	5
29	1	3	2	2	4	4	5	5	5	4	4	4	4	4	3	3	4	4	2	3	2	1	4	4	5	4	1	1	2	2	2	2	4	4	3	4	4	4
43	1	3	5	3	4	4	4	3	3	4	4	5	4	4	4	1	4	4	2	4	2	3	2	2	3	2	2	2	2	3	2	2	5	4	3	3	2	3
25	1	2	2	2	5	4	4	4	2	4	4	5	2	2	1	4	3	4	2	5	2	2	4	4	5	4	2	2	2	3	2	2	4	4	3	3	4	4
35	1	3	12	1	4	5	5	5	4	4	4	4	4	5	5	5	4	5	2	2	2	2	5	5	4	4	1	1	1	2	1	1	4	4	5	5	5	5
37	1	3	13	1	5	4	5	4	5	4	4	5	5	5	4	5	5	4	2	2	2	2	5	5	4	4	1	1	1	2	1	1	5	5	4	4	4	5
34	1	3	7	1	4	5	4	5	5	4	4	4	5	5	4	4	4	5	1	1	2	1	4	5	4	5	1	2	1	2	2	1	5	4	5	5	4	5
28	1	3	5	1	5	4	4	2	5	4	3	3	4	2	1	1	3	3	4	4	4	4	4	4	5	4	3	2	3	4	3	3	4	3	3	2	3	4
32	0	3	7	1	4	4	5	5	4	5	5	5	4	5	4	5	4	4	2	5	2	1	4	5	4	5	2	1	1	2	3	2	5	4	3	4	5	4
30	1	3	5	4	4	5	5	4	4	5	4	4	5	4	4	5	4	4	2	2	1	1	5	5	5	5	1	2	2	3	3	2	4	5	3	3	4	4
29	0	3	6	1	5	5	4	5	5	4	4	4	5	4	5	4	5	5	2	2	1	2	5	4	5	4	1	1	1	2	2	1	4	5	4	4	5	5
37	1	2	13	2	4	4	4	3	3	3	4	4	4	3	4	3	4	3	2	3	2	2	4	4	4	4	3	3	2	2	3	2	2	4	3	4	3	3
27	1	3	1.5	2	4	4	4	5	4	4	4	5	4	4	5	4	5	4	3	3	2	2	4	4	4	4	2	2	2	2	2	2	3	4	3	3	4	3
23	1	3	2	2	4	4	4	4	5	4	4	5	5	3	3	4	5	5	2	2	2	3	4	4	4	5	2	2	2	2	3	2	3	3	2	2	3	2
31	0	3	6	1	4	5	4	5	4	5	4	4	4	5	4	5	4	5	4	2	2	1	4	5	4	5	1	1	2	2	2	1	4	5	4	3	5	4
36	0	3	7	2	5	4	5	4	5	5	4	4	4	5	4	4	5	5	2	3	1	2	4	5	4	4	1	1	1	2	1	1	4	5	4	4	5	4
28	0	3	4	1	5	4	5	3	4	3	5	3	4	5	4	3	4	5	2	3	1	2	5	3	4	5	1	1	3	1	1	2	5	3	4	2	5	4
37	1	3	12	2	4	5	5	4	4	4	4	5	5	5	4	5	4	4	2	2	2	2	5	5	4	4	1	1	1	2	1	1	5	5	4	4	4	4
25	1	3	4	2	4	4	3	3	2	2	3	3	3	2	3	4	2	2	2	3	2	2	4	3	4	4	3	4	3	2	3	2	2	3	2	3	2	2
26	0	3	3	2	5	4	5	4	5	4	4	4	3	3	4	4	5	4	5	4	4	3	4	3	4	4	3	3	3	3	2	2	4	5	3	4	3	4
35	1	3	11	1	4	5	4	5	4	4	4	5	5	4	4	5	4	5	2	2	2	2	4	5	5	4	1	1	1	2	2	1	4	5	5	5	4	4
29	0	3	4	2	5	4	4	4	5	4	4	5	4	4	5	4	5	5	2	3	1	1	4	5	4	4	2	2	1	3	2	3	4	5	3	3	4	4
27	1	3	5	2	5	5	4	5	4	4	5	5	5	4	5	4	5	5	2	3	1	1	5	4	4	5	2	3	3	2	3	3	4	4	3	3	4	3
28	0	3	6	2	4	5	4	5	4	4	5	4	5	4	4	4	4	5	2	2	1	1	5	4	5	5	1	1	1	1	2	2	4	5	4	4	5	4
34	1	3	8	2	5	5	5	4	4	4	4	5	5	4	4	5	5	4	2	2	2	1	4	5	4	4	2	1	1	2	3	2	4	5	4	4	5	4
35	1	3	12	1	5	4	4	4	5	4	4	5	5	4	5	4	5	5	2	2	2	2	5	5	4	4	1	1	1	2	1	1	4	4	5	5	5	4
23	0	3	2	1	5	5	5	5	4	4	5	5	4	3	3	4	5	4	5	4	4	3	4	4	5	5	2	1	2	2	3	1	2	3	3	3	3	2
36	1	2	3.5	2	5	4	5	5	4	4	4	5	4	4	2	5	4	4	2	2	1	2	4	4	5	5	2	1	1	3	2	2	4	5	4	4	4	3
26	1	3	2	2	2	3	3	4	4	4	4	4	5	4	4	3	4	4	2	3	2	2	4	4	4	4	1	3	3	2	3	3	2	3	3	2	4	3
36	1	4	10	1	5	5	4	5	5	4	5	4	5	5	4	5	4	5	1	3	1	2	4	5	4	5	2	2	1	2	2	2	5	4	4	5	4	3
42	0	1	5	2	5	4	5	4	5	3	4	4	5	4	4	4	5	5	4	3	1	2	4	4	4	5	2	1	1	3	2	2	3	4	2	2	3	3
28	0	3	3	1	4	4	5	4	4	5	4	5	4	4	5	5	4	5	1	4	1	1	4	3	5	4	1	1	3	2	1	1	4	5	4	4	5	5
32	1	3	4	2	5	5	5	4	4	5	4	4	4	5	4	4	5	5	2	2	2	1	4	5	4	4	2	2	2	3	2	2	4	5	3	4	4	4
26	1	3	3	1	5	5	4	4	4	5	4	5	4	4	3	5	5	5	2	2	2	1	4	5	5	5	2	2	1	2	3	2	4	5	4	4	5	4
34	1	3	11	1	5	4	4	4	5	4	4	4	2	2	2	2	4	4	4	4	4	4	5	4	5	4	2	3	3	3	4	2	2	4	3	2	4	2
30	1	4	1	2	2	3	3	4	3	3	3	3	3	3	2	4	4	4	3	3	2	3	4	5	4	4	2	2	2	3	2	3	2	2	2	2	2	2
36	1	3	7	2	5	4	4	4	4	5	4	4	4	4	4	4	5	5	4	4	1	2	5	4	5	5	2	1	2	2	3	2	3	4	3	3	3	3
26	1	3	4	1	5	5	5	5	5	4	5	5	4	4	5	4	5	5	2	4	1	1	5	4	5	5	2	2	1	3	3	2	4	5	4	4	3	4
30	0	3	4	3	3	3	4	4	3	2	3	3	2	2	3	3	3	2	4	4	4	4	3	3	3	3	2	3	2	3	3	3	2	2	2	2	2	2
26	1	3	2	2	4	3	2	4	4	3	2	2	3	1	2	2	4	2	4	2	2	4	2	4	3	3	4	2	2	3	2	3	3	2	2	4	2	3
22	0	2	1	1	5	4	3	4	5	4	5	5	5	5	4	4	5	4	2	5	1	1	4	5	5	4	1	2	1	3	1	1	2	3	2	2	3	4
27	0	3	2	2	5	4	5	4	4	4	3	3	2	1	3	2	3	2	4	4	2	3	4	3	4	4	2	2	2	3	4	3	2	3	2	2	1	2
28	1	3	5	2	4	4	4	4	4	4	4	4	3	3	3	4	5	5	4	4	4	4	5	5	4	4	1	1	1	2	2	2	4	4	4	4	4	4
24	0	3	2	1	3	4	5	3	5	4	4	5	4	4	5	4	5	3	2	2	2	1	3	4	3	3	2	2	2	3	2	2	3	4	4	4	3	3
33	0	4	6	1	5	3	3	4	2	3	5	5	3	2	3	5	4	5	2	2	3	2	4	5	5	5	3	2	3	4	5	3	4	4	3	2	3	3
42	0	4	15	1	5	5	4	5	4	4	4	5	4	5	4	4	5	5	1	1	1	2	5	4	4	5	1	1	1	3	1	1	5	4	4	5	4	5
38	1	3	14	1	5	5	5	4	4	4	4	5	4	4	4	4	4	4	2	2	2	1	4	5	5	4	2	1	1	1	1	1	5	5	4	4	4	4
36	1	3	12	2	5	4	5	4	5	5	4	5	5	4	5	4	4	4	2	2	2	2	4	5	4	4	2	1	1	1	1	1	4	5	5	4	4	4
38	1	4	7	1	4	4	5	5	5	5	5	4	5	4	5	4	5	4	3	3	1	2	5	4	4	5	1	1	2	3	2	3	5	5	4	4	5	3
26	1	3	3	1	4	5	5	4	5	4	5	4	5	4	4	4	5	5	2	1	2	2	5	4	5	5	2	1	2	2	3	3	5	5	4	5	4	5
24	0	3	1	1	4	3	5	4	5	4	5	4	3	2	5	2	4	5	5	4	1	2	5	4	5	5	2	3	5	4	5	4	5	4	3	2	4	2
30	0	3	6	2	4	4	5	5	4	5	4	4	5	4	5	4	5	4	1	3	1	1	5	4	5	5	1	1	1	2	2	1	4	5	4	4	5	4
35	1	3	11	2	4	5	5	4	5	5	4	4	5	5	4	5	5	4	2	2	2	1	4	4	5	5	1	1	2	1	1	1	5	5	4	4	5	4
34	1	3	10	1	5	4	5	5	5	4	4	5	4	4	4	5	5	4	2	2	2	2	4	5	5	4	1	1	1	2	1	1	4	5	5	4	4	4
35	1	3	12	1	4	5	4	4	5	4	4	5	4	4	4	4	4	5	2	2	2	2	4	4	5	5	1	1	1	2	2	1	4	5	5	4	4	4
33	0	3	6	2	3	4	4	3	4	4	4	5	4	4	5	5	4	5	2	3	2	2	3	3	4	3	3	2	2	2	2	2	3	4	3	4	3	4
28	0	1	6	1	4	5	4	5	4	5	4	4	5	5	4	4	5	5	2	4	1	2	3	4	3	4	2	2	2	3	3	1	4	5	4	4	5	4
32	1	3	6	1	4	4	4	5	4	4	4	4	4	3	4	4	5	4	5	2	2	3	4	4	3	4	1	2	3	3	2	1	3	3	2	3	3	2
24	1	3	3	2	4	2	2	2	2	2	4	4	2	2	1	2	3	3	4	4	4	2	3	3	3	3	2	3	3	3	1	3	2	3	2	2	2	2
28	0	2	5	1	4	4	4	5	4	5	5	5	5	4	4	4	5	5	2	3	1	2	4	4	5	4	3	3	3	1	4	2	4	3	2	4	2	3
27	0	3	4	2	5	5	4	5	5	5	5	5	5	5	5	4	5	5	1	5	1	1	4	4	5	5	1	1	3	2	2	2	4	5	4	3	4	4
35	1	4	9	3	4	4	4	4	5	4	4	4	5	5	5	4	5	4	2	2	1	1	4	4	5	5	2	3	2	3	3	3	2	4	3	3	4	3
22	1	3	1	2	4	5	5	5	4	5	5	5	4	2	4	4	3	3	4	4	1	1	4	4	4	3	2	2	3	4	5	3	4	4	5	5	4	3
23	1	3	2	2	4	4	4	5	4	3	5	5	5	4	4	4	5	5	2	5	1	2	5	5	5	5	2	3	2	3	3	3	3	3	2	3	3	2
26	0	3	4	2	4	4	5	4	3	4	4	4	4	4	3	4	4	5	2	2	1	1	4	3	4	4	2	3	1	3	1	3	4	5	4	4	3	4
31	0	3	4	2	5	5	4	5	5	4	5	5	4	4	3	4	5	5	2	3	3	2	4	5	4	4	1	1	2	3	1	2	3	4	3	5	4	3
25	0	3	2.8	2	4	3	4	4	3	4	4	3	2	2	2	3	2	3	4	4	3	2	4	4	5	4	2	1	3	3	4	3	4	3	3	3	2	3
27	1	4	1	2	3	4	4	4	4	3	3	3	4	4	4	4	4	4	4	3	3	3	4	3	3	3	2	2	2	3	2	3	2	4	2	2	2	1
32	1	3	7	2	3	4	4	5	4	4	5	5	5	4	4	4	5	5	2	2	1	1	4	4	4	4	1	1	2	2	3	2	4	5	4	4	4	5
29	0	3	8	2	4	4	4	4	3	4	4	4	4	3	2	3	4	4	4	3	3	3	4	4	4	4	3	3	3	2	2	2	4	4	3	4	3	2
33	1	3	9	2	5	4	5	5	4	5	5	5	4	4	5	5	5	5	1	1	1	1	5	5	5	5	1	1	1	2	2	1	5	5	4	4	5	5
30	0	3	3	2	2	4	4	5	4	4	4	4	3	2	2	2	4	4	4	5	3	4	4	3	4	4	2	2	1	3	2	3	3	4	2	2	2	3
29	0	3	4	2	5	5	4	4	3	5	5	4	3	2	3	4	4	5	1	3	2	2	3	5	4	4	1	3	2	3	2	2	4	4	2	3	3	2
29	0	3	6	2	5	4	5	4	4	5	5	4	2	2	3	4	5	5	2	4	2	2	4	4	5	5	3	2	3	2	3	3	3	4	3	2	2	3
33	0	3	6	1	5	4	5	5	5	5	5	5	4	4	4	4	4	4	3	4	1	1	4	5	4	4	2	1	1	2	2	2	3	4	3	2	4	4
28	0	2	5	2	4	4	5	4	4	4	4	4	4	4	5	4	4	4	4	3	4	4	4	4	5	4	1	1	3	2	3	2	3	4	4	5	4	5
35	1	3	10	2	4	4	4	4	5	4	4	5	4	4	4	4	4	5	2	5	1	2	5	4	5	5	1	1	1	2	2	2	4	4	5	5	4	5
36	1	3	12	1	4	5	5	4	5	4	4	5	5	5	4	5	4	4	2	2	2	2	4	4	4	5	2	1	1	2	1	1	4	5	5	4	4	4
37	1	3	12	1	5	4	5	5	5	4	4	5	5	4	4	5	4	4	2	2	2	2	4	4	4	5	2	1	1	2	1	1	4	4	5	5	4	5
35	1	3	11	1	5	4	5	5	4	4	4	5	5	4	4	4	5	4	2	2	2	2	4	4	5	4	2	1	1	2	1	1	4	5	5	4	4	4
31	0	3	6	2	4	5	4	4	5	4	4	4	4	3	4	4	4	4	3	3	2	1	5	4	5	4	1	2	2	3	3	3	3	4	3	2	3	2
22	0	3	3	2	5	4	4	4	2	2	5	5	1	2	4	2	4	4	5	4	3	4	4	5	4	4	2	1	3	4	2	2	4	4	4	5	4	4
39	1	2	17	1	5	4	5	4	5	4	4	5	3	2	4	2	2	3	4	4	1	3	2	4	4	4	5	1	2	2	2	2	3	4	3	3	2	3
34	0	3	3	1	3	2	3	4	3	4	3	4	3	3	3	3	3	3	3	4	2	2	3	3	3	3	1	2	1	2	3	2	3	3	3	3	3	2
45	0	1	6	1	4	5	4	5	2	3	4	3	2	2	3	2	4	4	2	4	1	2	4	5	4	5	3	2	2	3	2	3	3	4	2	3	2	3
42	0	3	10	3	5	5	4	5	4	4	5	4	5	5	3	3	4	5	3	2	2	1	3	4	3	4	2	3	3	3	2	2	4	4	3	4	3	4
32	1	3	8	1	5	5	4	4	5	4	5	5	4	5	4	5	4	5	2	1	2	1	4	4	5	5	1	1	1	3	1	2	5	4	4	5	5	4
40	0	3	3	2	2	4	2	3	1	2	4	4	4	4	4	4	3	2	4	4	2	3	3	2	3	4	3	3	1	3	2	3	2	3	2	1	2	1
22	0	3	1	2	4	4	4	4	3	3	3	3	3	2	4	3	3	3	4	5	3	3	4	4	4	4	3	4	2	5	3	3	3	5	3	3	2	3
34	1	3	11	1	4	4	5	5	4	4	5	4	5	5	4	4	5	5	3	3	1	3	4	5	4	5	1	1	1	2	2	2	4	5	4	4	5	4
32	1	3	2	2	5	4	5	4	5	4	4	4	5	4	5	4	5	4	5	1	4	5	4	5	4	5	2	2	2	3	4	3	4	2	4	3	4	3
29	0	3	3	1	5	5	5	5	4	5	5	5	4	4	5	5	5	5	2	2	1	2	4	4	4	4	1	1	1	2	2	2	4	5	4	4	5	5
32	0	3	5	2	4	4	5	4	5	3	5	5	3	2	4	5	4	5	1	3	4	2	5	4	3	5	1	3	2	3	2	2	4	5	3	4	5	3
51	1	2	3	2	4	4	4	4	4	5	4	4	3	3	4	3	4	4	3	3	2	2	4	5	4	4	1	2	1	2	1	2	2	3	3	2	2	2
32	0	4	8	2	4	4	4	4	5	4	4	5	4	4	4	4	4	4	2	4	1	1	4	4	4	4	1	2	1	3	3	2	3	4	3	3	3	3
25	1	3	1.5	1	5	4	4	4	3	4	4	4	4	4	4	4	4	4	4	4	2	3	3	3	2	3	3	2	3	3	4	2	3	3	3	3	3	2
31	0	3	2	1	5	5	4	5	4	4	4	4	4	3	5	3	4	4	3	2	1	1	4	4	5	4	4	2	3	4	4	3	4	3	4	4	3	3
28	1	3	5	1	4	4	5	5	4	4	5	4	5	3	4	5	4	5	4	2	1	2	5	4	4	5	2	1	3	2	3	2	5	4	5	4	5	3
33	1	3	6	1	5	4	5	4	5	4	5	5	4	4	4	4	5	5	2	3	2	1	5	4	5	4	1	1	1	1	1	1	4	5	4	4	3	4
29	0	3	6	2	3	4	5	4	3	4	4	5	3	4	4	5	4	4	2	3	2	2	4	4	3	4	2	2	2	2	2	2	3	4	4	3	3	4
32	0	3	3	2	5	3	4	5	3	4	4	5	4	3	4	4	5	4	2	4	3	4	4	5	4	5	4	5	3	4	4	4	3	4	3	3	3	4
26	0	3	3	2	3	4	5	4	3	4	5	4	5	4	5	2	4	3	2	1	1	2	4	5	5	4	4	4	3	2	3	3	4	3	2	3	5	3
31	0	4	3	2	5	4	4	5	4	4	4	4	3	3	3	3	3	3	3	4	4	4	3	4	3	4	2	2	2	3	4	2	4	4	5	4	4	3
26	0	3	2.5	2	5	3	4	3	4	4	4	5	3	3	3	5	3	3	4	4	3	3	4	4	5	4	2	3	2	1	2	3	5	4	4	4	3	3
30	1	3	3	2	5	4	4	4	3	4	4	4	4	4	5	3	4	5	4	3	2	3	4	5	4	4	2	1	3	3	4	3	4	5	4	4	3	4
28	0	3	6	1	4	4	5	4	5	4	4	4	5	4	5	4	5	4	1	1	1	2	5	4	5	4	2	3	2	3	3	3	5	4	5	4	5	4
31	0	3	6	3	4	5	4	5	5	5	5	5	5	5	5	4	5	5	2	3	1	1	5	5	5	5	2	2	2	3	2	2	3	4	4	3	4	3
48	0	3	11	2	4	5	5	5	4	5	5	4	4	4	4	4	5	5	3	4	1	1	4	4	4	4	1	1	1	2	2	2	3	4	3	2	2	3
36	1	1	7	2	5	4	4	5	4	4	5	2	1	1	1	2	5	5	1	5	5	5	5	4	4	4	3	3	1	4	4	2	5	5	5	5	5	5
30	0	3	5	3	5	4	4	4	4	5	4	5	5	4	5	4	5	4	2	4	1	1	4	5	5	5	1	1	1	2	2	1	3	3	4	4	4	4
30	0	2	8	1	2	4	4	4	4	4	4	4	2	1	3	5	4	4	4	4	3	2	4	4	4	4	2	2	3	3	2	2	3	4	4	4	4	3
28	0	2	4	2	5	4	5	4	4	4	4	5	4	4	4	5	5	5	3	2	2	2	4	4	4	4	2	3	2	3	2	2	3	4	3	3	3	3
36	0	3	13	1	4	5	4	4	4	5	4	3	4	3	3	3	4	4	3	3	2	2	3	3	4	4	1	2	3	3	2	2	3	4	3	4	3	3
30	1	3	3	2	5	5	4	4	5	5	5	5	4	5	5	4	4	5	2	2	2	1	4	4	5	4	3	2	2	2	2	2	4	4	4	4	3	4
26	1	3	3	2	4	5	4	4	4	4	4	4	4	4	4	4	4	5	2	3	3	2	5	3	4	4	1	3	2	3	3	4	3	4	3	2	2	3
32	0	2	8	1	5	3	4	5	4	5	4	4	5	4	5	3	4	5	3	1	2	1	3	4	5	4	1	1	2	3	2	2	3	4	5	3	4	5
29	1	3	3	2	1	2	1	3	2	2	4	4	3	2	3	1	2	2	4	3	4	4	5	2	5	5	2	3	3	4	3	3	2	3	2	2	2	2
48	0	3	12	1	4	3	4	5	4	4	4	5	4	4	4	4	4	5	3	5	1	2	3	4	3	4	1	1	1	1	1	2	3	3	2	3	2	3
43	0	2	14	2	5	5	4	5	5	5	5	5	5	4	5	5	5	5	2	5	2	1	5	4	5	4	2	3	2	3	2	3	5	5	4	3	4	5
36	1	3	11	1	5	4	4	3	5	4	4	5	4	4	5	4	5	4	2	3	2	2	4	3	4	4	2	2	2	3	3	3	3	4	3	2	3	2
25	0	2	1	2	2	3	4	4	5	4	4	4	4	5	2	5	4	5	4	2	2	2	4	5	4	4	2	3	2	2	2	1	5	4	5	5	4	4
30	0	3	3	1	4	5	4	5	4	5	4	4	5	4	5	4	5	4	2	2	1	2	4	5	4	5	2	1	3	2	2	2	3	5	4	3	5	3
39	0	3	15	2	2	1	1	2	4	1	4	4	4	4	4	3	4	4	2	4	4	3	4	4	4	4	2	3	3	3	3	4	3	3	2	3	2	2
25	1	3	4	3	4	4	3	3	3	4	4	4	4	2	4	5	3	5	4	5	3	2	4	3	4	3	3	2	2	3	4	2	1	3	2	2	3	1
30	1	3	4	3	5	4	5	5	4	4	5	5	5	4	5	4	5	5	2	2	1	1	4	4	5	5	1	1	2	2	2	2	4	5	3	4	5	4
35	1	3	10	2	4	5	4	5	5	4	4	5	4	4	4	4	4	5	2	3	1	2	4	4	4	4	1	1	2	1	2	1	4	5	4	4	4	3
38	1	3	9	2	5	5	5	4	5	4	4	5	4	4	4	4	5	4	2	2	2	2	4	5	4	5	1	1	1	3	3	1	4	5	5	4	5	5
24	0	3	3	2	5	4	4	5	4	5	4	4	5	4	4	4	5	5	4	4	3	4	5	5	5	5	2	3	2	2	4	2	3	4	3	3	3	3
52	1	2	16	3	4	5	5	5	4	4	5	5	4	4	4	4	5	4	2	2	2	2	4	4	4	4	1	2	1	2	2	2	3	4	3	4	3	4
36	0	3	11	2	5	3	4	4	3	4	5	5	4	4	3	3	3	3	3	2	2	2	4	3	4	5	3	2	3	3	3	2	2	3	3	2	3	2
36	1	4	9	1	5	5	5	4	4	5	5	5	4	5	4	4	5	4	2	3	1	2	5	4	5	5	1	2	2	3	2	2	4	5	4	4	5	4
36	0	3	3	2	1	4	5	5	4	5	4	5	2	2	1	3	2	2	2	5	1	2	4	5	5	5	2	1	2	2	4	2	4	4	3	4	5	5
39	0	1	12	1	4	5	5	5	5	5	4	4	4	5	5	4	4	5	3	3	2	1	4	4	4	4	1	2	1	3	3	2	3	3	3	2	3	2
28	0	2	1	2	2	4	2	4	3	3	3	3	3	2	4	2	2	3	2	5	3	2	4	4	4	4	4	4	4	5	4	5	2	2	1	2	1	1
35	0	3	11	3	4	4	5	3	4	5	4	4	5	4	4	4	5	4	1	2	1	2	4	5	4	5	2	3	3	4	3	2	3	2	3	2	3	4
26	0	3	2	2	4	4	4	4	5	4	4	4	4	4	4	4	4	4	4	3	2	1	4	4	4	4	1	1	1	3	3	2	4	5	3	3	4	4
26	0	3	3	2	5	3	4	3	3	4	3	3	2	2	3	2	2	2	4	5	1	1	3	3	3	4	1	1	1	2	3	2	3	4	2	1	1	3
32	0	3	5	1	4	4	4	4	4	4	4	4	5	5	4	4	4	4	3	4	2	2	4	3	4	4	2	1	1	2	2	1	3	4	3	4	3	3
36	0	3	4	2	1	3	2	2	1	2	4	5	3	2	2	2	2	3	4	4	3	4	4	3	4	4	2	2	2	3	1	3	2	3	2	3	2	2
45	0	2	8	2	4	4	5	4	3	4	4	4	3	2	3	3	4	4	3	4	3	3	4	3	3	4	2	2	1	3	3	2	3	5	2	2	2	3
27	0	3	4	2	5	4	4	5	4	4	4	4	4	4	4	4	4	5	2	3	2	1	4	4	4	5	2	1	2	2	2	2	4	4	3	3	4	4
26	0	3	3	1	5	4	5	5	4	5	4	5	4	4	2	4	4	5	2	2	2	1	5	4	4	5	2	2	2	2	2	2	4	4	4	3	4	5
29	0	3	2	2	2	1	2	3	1	1	4	4	3	2	3	1	3	3	5	4	2	3	4	3	3	3	3	4	2	5	2	4	3	2	2	1	1	1
32	0	3	6	2	3	4	2	4	2	3	4	4	3	2	3	4	3	4	4	4	2	3	4	3	3	4	2	3	2	3	2	3	2	3	2	3	2	2
49	0	3	27	1	4	4	4	5	4	4	5	5	2	2	4	4	4	4	2	5	2	2	5	4	5	5	1	1	1	2	3	2	3	4	3	3	2	2
24	1	2	3	2	4	5	4	4	4	4	5	5	5	5	4	5	5	5	1	2	1	1	4	4	4	4	1	2	1	2	2	1	4	5	4	4	4	4
29	1	2	7	1	4	5	4	4	5	5	4	5	4	4	4	4	5	5	3	3	2	2	4	4	4	5	1	1	1	2	2	1	3	3	4	3	4	4
27	1	4	3	1	5	4	5	4	4	5	3	5	3	1	2	3	3	3	4	4	5	4	4	5	4	4	1	1	3	1	4	4	5	4	3	4	4	5
42	1	1	12	2	4	4	5	5	4	4	5	4	5	5	4	5	5	4	2	2	1	2	4	5	5	4	1	1	2	3	1	2	4	5	5	4	3	5
40	1	3	15	2	5	4	4	5	4	4	1	4	5	4	4	4	4	5	2	5	1	2	4	4	5	4	2	3	2	2	3	2	4	4	5	5	4	4
35	0	3	13	2	3	4	3	4	4	4	4	5	4	4	5	4	5	5	2	3	2	2	3	4	4	5	3	3	2	3	3	3	3	4	3	3	4	3
32	0	3	5	1	4	4	4	4	5	4	4	5	5	4	5	4	5	4	1	5	2	1	4	5	4	5	2	1	2	2	2	2	5	4	5	4	5	4
36	1	4	11	1	5	5	5	4	3	4	5	5	5	5	4	4	5	5	2	2	1	1	5	5	4	5	1	1	1	1	1	1	5	4	4	5	5	5
37	1	3	14	1	4	3	4	4	4	3	4	4	4	4	5	4	4	4	4	4	2	3	1	2	3	3	3	2	2	3	2	2	3	4	2	3	3	3
28	1	3	4	1	5	3	4	5	4	5	4	4	5	4	4	4	4	5	4	2	1	2	5	4	5	4	2	2	2	2	3	2	5	4	5	4	5	4
51	1	3	28	1	4	5	5	5	4	4	5	5	4	4	5	5	5	5	2	2	1	1	5	4	5	5	1	1	1	2	2	1	5	5	4	5	5	4
38	1	3	2	2	3	4	4	5	4	5	5	4	4	3	2	3	2	2	5	3	1	2	4	5	4	5	2	1	1	3	4	3	2	4	3	3	2	3
43	1	2	10	1	1	2	3	5	4	4	4	4	2	1	2	1	4	3	2	3	4	2	3	4	4	3	1	2	3	3	2	2	5	3	4	2	3	3
30	0	3	5	2	5	5	5	5	4	4	5	4	4	4	4	4	4	5	2	2	1	1	4	4	5	4	2	3	3	3	4	2	3	4	3	4	4	3
24	0	3	2	2	4	4	5	4	5	4	4	5	4	3	3	4	5	4	5	4	4	4	3	4	3	3	2	3	2	3	2	3	4	4	5	4	5	4
32	0	4	5	2	5	4	4	3	5	4	5	4	5	4	5	4	5	4	2	2	1	2	4	5	4	4	2	2	2	3	2	2	5	4	4	5	4	5
30	1	3	4	2	4	4	4	3	3	3	4	4	3	3	3	4	4	4	4	4	4	2	2	3	2	2	2	2	1	2	2	2	2	2	3	3	2	3
33	0	3	3	1	4	5	4	4	5	4	4	4	4	4	3	4	5	5	2	2	3	2	4	4	4	4	1	2	3	3	3	1	5	4	3	3	4	3
39	1	3	6	2	3	4	4	4	4	4	4	5	3	2	2	5	4	4	3	2	3	2	4	4	4	4	1	1	1	2	1	1	4	4	4	3	3	2
27	0	3	3	1	5	4	5	4	5	4	5	5	4	4	5	5	4	5	1	2	1	1	4	5	4	5	2	2	1	3	2	2	5	4	4	3	5	4
33	1	3	7	4	4	4	4	5	5	4	4	5	5	4	4	4	5	5	2	2	2	1	4	5	4	5	1	1	1	2	1	2	4	5	4	4	5	4
32	0	3	4	2	5	4	4	4	2	4	4	4	4	4	4	5	4	5	2	3	2	2	4	4	5	4	2	1	2	2	3	2	4	5	4	3	3	4
30	0	3	5	1	3	5	3	4	3	5	4	5	3	3	3	3	5	3	3	4	3	2	3	4	3	3	2	3	2	2	2	2	3	4	2	2	2	3
32	1	3	8	1	4	4	2	4	5	2	4	4	2	3	2	3	5	4	2	2	2	1	4	5	2	4	2	2	2	3	3	2	4	3	2	2	3	2
26	1	3	4	2	5	5	4	5	4	5	5	5	4	4	5	5	5	5	1	2	1	1	5	5	4	5	2	1	2	3	2	1	5	5	4	5	5	4
35	0	2	4	1	4	4	4	5	4	4	4	5	4	3	4	4	4	5	4	4	1	2	4	4	5	4	2	1	2	2	2	3	3	3	3	3	3	2
39	1	3	5	2	4	4	5	5	4	4	4	4	4	3	4	4	4	4	5	4	2	2	3	2	4	4	1	2	2	3	3	3	3	3	2	2	2	3
33	1	2	8	2	4	4	4	5	3	4	4	4	3	3	4	3	4	3	4	4	1	4	4	4	5	4	2	3	2	3	3	3	2	3	2	3	2	3
28	1	3	3	2	4	5	4	5	4	5	5	4	5	4	5	5	4	5	2	2	1	2	5	4	4	5	1	2	1	3	2	2	4	5	4	5	4	4
37	0	4	12	3	4	5	4	4	5	4	5	5	4	5	4	4	5	4	1	1	1	1	4	5	4	5	2	1	2	2	2	1	5	4	5	4	5	4
27	1	3	5	2	4	4	4	3	5	3	4	4	3	4	5	5	4	4	2	4	1	2	4	3	5	4	2	3	3	2	3	2	4	5	3	4	2	5
31	0	4	5	1	3	2	2	2	4	4	4	3	3	2	2	3	3	4	4	2	4	4	5	3	4	4	1	1	1	2	1	2	3	3	3	3	4	2
35	1	3	10	2	4	4	5	5	4	4	5	4	5	4	4	4	4	5	2	2	2	2	4	4	4	4	1	1	1	2	1	1	4	4	4	3	4	3
30	0	3	3	3	4	5	4	5	4	5	4	5	4	5	4	4	5	5	2	1	1	2	4	5	4	4	3	2	3	4	4	3	5	4	4	3	5	4
50	0	3	30	1	4	4	4	5	4	4	4	5	4	3	4	5	4	4	2	3	2	1	4	5	4	5	1	1	2	3	1	2	3	4	4	3	4	4
41	1	3	18	2	5	4	5	4	5	4	4	4	4	4	4	4	5	5	2	3	3	2	3	4	2	3	2	1	2	2	1	2	4	5	4	4	4	4
49	0	2	8	2	4	5	4	4	2	3	4	4	5	4	4	4	5	4	3	3	2	2	2	4	2	3	1	1	2	3	2	2	3	4	3	3	3	4
26	0	3	4	2	4	4	5	5	4	4	3	4	2	2	2	4	4	5	5	1	3	3	4	3	2	3	2	4	1	3	1	3	4	5	3	2	3	2
26	0	3	3	2	3	4	4	5	3	4	4	4	3	2	3	2	4	3	3	5	2	2	4	4	4	4	1	2	1	2	1	2	3	3	3	2	2	3
24	0	2	4	2	4	4	4	4	3	4	4	4	3	2	3	4	4	4	4	4	3	3	3	2	3	3	2	2	1	3	3	3	2	2	2	1	1	2
35	1	3	10	2	4	4	5	4	4	5	4	5	4	5	4	5	4	5	2	4	1	2	4	5	4	5	2	2	1	2	2	2	5	4	4	5	4	5
34	0	3	12	2	4	5	5	4	5	4	4	5	4	4	3	4	5	4	2	2	3	2	4	4	5	5	2	2	2	3	3	2	4	4	4	3	4	2
26	0	3	4	2	2	2	1	5	2	4	4	5	4	1	2	2	4	5	2	3	2	1	5	4	4	5	2	2	1	3	3	2	3	4	2	2	4	2
24	1	3	1	2	1	5	1	5	4	4	4	4	2	2	4	1	1	1	5	5	1	4	5	5	5	5	2	3	3	4	4	4	2	3	3	3	2	2
40	0	3	9	1	3	1	3	1	2	3	3	3	1	1	2	3	1	2	4	4	1	2	5	5	5	5	2	3	3	3	2	3	4	5	2	3	3	3
28	1	3	4	2	5	5	3	4	4	4	4	4	4	4	4	3	4	3	5	3	3	2	4	4	4	4	2	2	2	2	2	2	4	3	3	3	3	4
29	1	3	4	2	5	4	3	4	4	5	4	4	5	5	4	5	4	3	2	2	2	2	5	4	4	3	2	1	2	2	1	2	3	3	4	3	2	3
48	0	3	26	1	4	4	5	4	4	5	4	4	3	4	5	5	4	4	2	2	1	2	4	4	5	4	2	1	1	2	2	2	4	4	5	4	4	5
30	0	3	10	2	5	4	4	4	4	4	4	4	2	1	1	3	4	3	4	5	3	4	3	3	3	3	2	2	1	3	3	2	3	4	2	3	3	3
32	0	3	3	2	4	5	4	5	4	5	4	4	5	4	5	4	5	4	2	1	2	1	4	5	4	5	1	3	2	3	3	3	4	5	4	5	4	4
26	0	2	3	2	4	5	4	4	5	4	5	4	3	2	2	3	4	5	4	5	4	5	3	2	3	4	2	3	2	2	2	3	4	5	3	3	4	4
22	0	2	1	3	5	4	5	5	4	4	4	4	3	3	4	2	4	4	4	4	1	2	4	4	4	4	2	2	2	3	2	2	3	4	3	2	2	3
32	0	3	3	2	3	2	2	2	2	3	3	3	3	2	2	2	3	3	3	3	1	3	4	4	4	4	2	3	2	2	3	2	3	3	3	2	2	3
28	0	3	5	1	4	4	5	5	3	4	4	4	2	1	2	3	4	3	4	4	1	4	3	4	2	3	3	2	3	3	2	3	3	4	2	2	1	2
34	1	3	11	1	4	3	4	4	3	4	4	3	2	2	2	1	2	2	4	3	4	3	4	3	4	4	2	2	2	2	1	2	2	3	2	2	2	2
25	0	3	2	2	4	5	5	5	5	5	4	4	4	4	4	4	4	4	3	4	2	4	4	4	4	4	2	1	1	4	3	1	3	3	4	3	3	4
25	0	4	1	2	4	4	4	5	4	5	4	5	3	2	4	2	3	3	4	5	3	4	4	3	4	4	2	3	2	3	3	3	3	4	3	3	2	2
34	1	1	5	2	4	4	4	5	5	5	4	4	4	5	5	5	4	5	4	4	2	2	4	4	4	5	1	1	1	1	2	1	4	5	4	4	4	5
33	1	4	9	3	4	4	5	4	5	4	5	4	5	4	5	4	5	4	1	2	1	1	5	5	4	4	2	1	2	2	2	1	5	5	4	4	5	4
34	0	4	9	2	5	5	4	5	4	5	4	4	5	4	5	5	4	5	2	2	1	1	4	5	4	5	2	1	2	2	2	1	5	4	5	4	5	5
28	0	4	3	3	4	3	4	5	4	4	4	4	4	4	4	4	4	5	2	3	1	1	4	4	5	4	3	3	2	3	4	3	4	5	3	4	4	3
34	0	3	9	2	5	4	5	4	4	5	4	4	5	4	5	5	4	5	2	2	1	2	5	4	5	4	2	1	1	1	2	1	4	5	4	5	4	5
28	1	3	6	1	5	4	5	3	4	4	4	4	3	3	3	4	4	4	2	2	2	2	4	4	4	4	2	1	3	3	2	2	4	4	4	4	5	5
31	0	3	8	2	3	4	5	4	5	5	5	4	5	3	5	3	5	5	2	1	1	1	5	4	4	5	2	2	2	3	2	2	5	5	4	4	5	4
23	0	4	1	2	5	4	4	4	3	4	3	3	3	2	3	2	3	3	4	4	3	4	4	3	4	4	1	1	2	1	2	2	3	3	3	3	2	2
40	1	3	12	3	4	4	5	4	5	5	4	5	4	4	5	4	5	5	2	3	1	1	4	5	4	4	1	1	1	2	2	2	3	4	3	3	4	3
35	0	4	8	2	5	5	4	5	5	4	5	5	5	4	5	4	5	5	2	2	2	1	5	4	5	5	1	2	2	1	2	2	5	4	5	5	4	5
36	0	4	9	2	5	5	5	4	5	5	5	4	4	5	4	5	4	5	1	2	1	1	5	5	4	5	2	1	2	2	2	1	5	5	4	5	5	4
31	0	3	1	2	4	4	3	4	3	4	3	3	3	2	4	3	3	4	3	4	4	2	4	3	4	4	3	3	2	3	2	2	3	4	2	3	3	3
33	0	3	8	2	5	4	4	5	4	4	5	5	4	4	5	4	5	5	1	2	2	2	5	4	5	5	1	2	2	1	2	2	5	4	5	4	4	5
27	1	3	4	3	5	4	5	4	4	5	4	4	4	5	5	5	4	4	2	3	1	2	4	5	4	4	2	2	2	2	2	2	3	4	5	4	4	5
32	0	3	8	2	5	4	4	5	4	5	4	4	4	5	4	4	5	5	1	3	1	1	4	4	5	5	1	1	1	2	3	2	4	5	4	4	4	5
35	0	3	10	2	5	4	5	4	5	5	5	4	5	5	4	5	4	5	2	2	1	2	5	5	4	5	2	1	2	2	2	1	5	5	4	4	5	4
32	0	3	4	2	5	5	4	5	4	4	4	4	5	4	4	4	4	4	2	3	2	2	4	4	5	5	1	1	1	1	2	2	4	5	3	3	3	4
31	0	3	4	2	4	3	4	4	4	3	3	3	3	2	3	4	3	3	2	5	1	2	3	3	3	3	2	1	1	3	2	2	2	3	2	1	2	3
36	1	3	10	2	5	4	4	5	5	4	4	4	5	5	4	4	5	4	2	4	1	1	4	5	4	5	1	1	2	3	3	1	4	5	4	3	5	4
38	1	2	12	2	5	5	5	5	4	4	5	5	4	4	4	2	4	4	2	2	1	1	4	4	4	4	2	2	2	3	2	2	4	5	4	4	4	4
32	1	3	9	2	4	3	4	5	5	4	4	5	4	5	4	4	4	5	4	2	3	3	5	4	5	5	2	1	1	3	1	1	4	5	4	5	5	4
28	1	3	6	1	5	4	5	5	4	5	4	4	4	5	4	4	3	5	2	1	2	1	4	5	5	4	1	1	3	3	2	2	4	4	5	3	5	4
36	0	3	12	3	4	4	5	4	3	4	4	5	4	4	5	3	4	4	3	3	3	2	4	5	4	4	3	2	1	3	4	3	4	4	5	3	3	4
25	1	3	2	1	5	5	5	4	4	5	4	4	4	5	5	5	5	4	2	2	1	2	5	4	4	5	1	1	1	2	2	2	4	5	4	4	5	4
42	0	2	20	1	3	4	4	5	4	4	4	4	3	3	3	4	4	4	4	5	1	2	4	3	3	3	1	1	1	1	1	1	3	4	2	3	2	3
21	0	3	3	2	4	5	5	4	4	4	4	5	5	4	3	4	4	4	2	3	2	1	4	4	4	5	2	3	2	3	3	2	2	3	3	4	4	3
35	0	3	4	2	3	4	3	4	4	5	5	5	3	3	5	4	4	4	4	3	4	4	5	4	5	5	2	3	3	3	3	3	4	5	4	4	4	3
35	1	3	5	2	4	5	5	5	4	5	5	4	5	4	2	5	4	5	4	2	4	5	4	5	4	5	2	2	2	3	3	3	4	5	4	5	4	5
46	0	3	8	2	4	4	5	5	4	5	5	5	4	4	2	5	4	5	4	2	4	5	4	5	5	4	2	2	2	4	2	3	5	4	4	5	4	5
27	0	2	3	2	4	4	4	4	5	4	5	4	4	4	4	5	4	4	2	3	2	2	4	4	4	4	1	1	1	1	3	2	3	4	3	3	3	3
24	1	3	2	2	4	4	5	5	4	5	4	4	4	5	4	4	4	5	2	1	1	2	5	4	5	5	1	2	1	1	1	1	4	5	5	4	5	4
35	0	3	5	2	4	4	4	4	3	3	4	4	3	3	4	4	4	3	3	4	4	3	4	4	4	4	2	2	2	2	3	2	3	4	3	3	2	2
36	1	3	12	1	4	5	5	5	4	4	4	5	4	4	4	4	5	5	2	1	2	1	4	5	4	4	1	2	1	2	1	1	4	5	5	4	4	5
50	1	2	22	2	4	4	4	4	5	4	4	5	4	4	4	4	5	5	4	4	1	2	5	4	4	5	1	1	2	2	1	1	4	4	3	5	4	4
30	1	3	4	4	4	4	4	5	2	4	4	4	5	5	4	3	2	4	2	3	2	1	4	5	4	5	3	3	3	3	3	2	3	4	3	2	2	3
30	1	3	6	2	4	4	5	4	5	4	4	4	5	4	4	5	4	4	2	2	2	1	4	5	4	5	3	1	2	2	2	2	4	5	4	5	4	4
23	1	3	3	1	4	5	4	4	5	4	4	5	4	4	3	2	4	4	2	3	1	2	3	4	4	5	1	1	3	1	1	1	5	4	4	5	3	4
24	0	2	3	2	4	5	4	5	4	4	4	4	4	4	4	4	5	5	2	3	2	1	4	4	4	4	2	2	1	2	2	1	4	5	4	3	3	4
46	0	4	12	2	5	5	4	4	5	4	3	4	3	2	3	3	5	4	2	2	2	3	4	5	4	4	1	2	3	4	2	3	4	2	3	2	3	3
31	0	3	6	2	5	4	4	5	4	5	4	4	5	4	5	4	5	4	1	2	2	1	4	5	4	5	1	1	1	2	2	1	4	4	5	4	5	4
20	0	2	1	2	5	4	5	5	5	4	4	5	4	5	4	5	4	5	4	4	3	4	4	4	5	5	1	1	2	1	1	1	4	5	3	3	4	3
35	0	3	9	2	4	4	5	4	4	4	4	4	5	5	4	4	5	5	2	2	2	2	4	4	5	4	2	1	1	2	2	2	4	4	4	4	3	4
30	0	3	6	2	4	5	4	5	4	5	5	5	4	5	4	5	4	5	2	2	1	2	5	4	5	4	1	1	1	3	1	1	5	4	5	4	5	4
31	0	3	2	2	5	4	5	5	5	5	4	4	4	3	2	3	4	4	4	4	2	2	5	4	5	5	2	3	2	3	2	2	2	3	3	2	3	2
34	0	3	9	2	5	5	4	4	5	5	5	5	4	4	5	5	4	4	2	2	2	1	4	5	5	4	1	1	3	2	2	1	4	5	4	5	5	4
49	0	3	17	1	4	4	5	4	2	2	2	2	4	4	5	2	2	1	4	4	4	4	2	4	2	3	1	2	2	3	3	3	4	3	2	3	3	2
36	1	3	8	1	4	4	5	4	4	5	4	4	4	5	4	4	5	5	2	2	3	3	5	4	4	5	2	2	2	2	3	2	4	5	4	4	3	4
24	0	3	3	2	5	4	5	4	5	4	4	5	5	4	4	4	4	5	2	2	2	1	4	4	5	4	2	1	1	2	1	2	4	4	4	3	3	3
40	0	3	8	2	4	3	4	4	3	3	5	3	3	3	4	4	3	3	4	3	4	4	5	5	5	5	2	2	2	3	3	2	4	3	3	5	4	3
38	1	4	9	2	5	5	4	5	4	5	5	4	4	5	4	4	5	5	2	2	2	1	4	5	4	4	2	1	1	2	3	2	4	4	3	3	4	3
25	0	3	3	2	3	5	5	4	5	5	5	5	4	4	4	5	5	5	1	2	1	1	4	5	4	4	1	2	1	1	2	1	5	5	4	4	4	5
26	0	4	2	1	1	1	2	3	4	4	5	4	4	4	2	4	3	3	4	5	1	1	4	4	5	4	3	2	4	4	5	4	2	4	2	2	2	3
32	1	3	5	2	5	4	5	4	5	4	4	4	5	4	5	4	4	5	2	2	1	2	5	4	4	4	5	5	5	5	5	4	5	4	5	4	5	5
40	1	3	11	1	5	4	5	4	5	5	4	4	4	3	5	4	5	5	3	3	2	1	3	4	3	4	1	1	1	1	1	1	3	4	3	2	2	3
32	0	3	7	2	4	4	4	5	4	4	4	5	4	4	4	4	5	4	2	2	1	2	4	5	4	4	1	1	1	1	2	1	3	4	3	3	3	3
43	0	3	10	2	3	3	3	3	3	3	3	3	3	3	3	2	4	3	4	3	2	2	4	4	4	4	2	2	2	2	4	4	3	2	2	2	2	2
32	1	4	6	1	5	4	4	4	5	4	4	5	3	3	2	4	4	5	2	3	1	1	4	4	5	4	1	2	1	3	2	1	4	5	4	4	4	5
46	1	2	5	2	4	5	4	5	3	3	4	3	4	3	3	4	3	4	3	4	1	2	3	3	4	4	2	3	2	3	2	3	2	3	3	3	2	3
36	0	3	3	2	2	3	2	2	3	3	3	3	4	4	4	3	3	3	4	3	2	2	4	4	5	5	2	1	2	1	1	2	2	3	1	2	1	1
25	1	4	1	1	2	4	2	4	4	5	2	3	4	4	5	2	4	4	2	4	4	2	4	4	4	4	2	3	2	3	4	3	3	4	2	2	3	2
32	0	3	6	1	4	5	4	5	4	5	5	5	4	5	4	5	4	5	2	1	1	2	4	5	4	5	2	1	2	3	3	2	4	5	3	4	5	4
32	1	3	7	2	4	4	5	4	4	5	5	5	4	4	5	4	5	4	2	2	2	1	4	5	4	5	3	2	2	3	1	2	4	5	4	5	3	5
52	1	3	25	1	5	5	4	4	5	5	4	5	4	4	4	4	5	5	4	3	2	1	5	4	5	4	1	1	3	2	1	1	5	5	4	4	4	5
36	0	4	6	2	5	5	5	4	4	4	4	4	5	5	4	5	4	4	2	2	2	1	4	5	4	4	1	1	2	3	1	2	4	5	4	3	4	4
29	0	3	4	2	5	5	5	4	5	4	4	5	4	4	5	4	5	5	2	4	1	1	3	5	5	4	1	1	2	1	3	2	4	5	4	5	4	5
40	1	3	12	2	5	5	4	4	3	4	4	4	5	5	4	5	4	3	3	3	3	3	4	4	4	4	3	1	1	1	3	2	3	3	3	3	3	3
26	1	3	3.6	2	5	5	4	5	5	4	5	5	4	5	4	5	5	5	2	2	1	1	4	4	5	4	1	1	2	1	2	2	4	5	4	5	4	4
32	0	2	5	2	5	4	4	4	5	5	4	4	3	5	3	4	4	4	3	4	2	2	4	4	4	4	1	2	1	2	1	2	3	4	3	3	3	3
36	1	4	10	1	5	5	5	4	5	5	5	4	5	4	5	4	5	5	2	5	2	1	4	5	5	4	1	1	1	2	2	2	4	5	4	4	5	4
45	1	3	10	2	5	5	5	4	4	5	4	5	4	4	5	5	4	5	2	3	2	2	4	3	4	4	2	2	2	3	3	3	4	4	3	3	4	3
26	1	1	2	4	4	3	4	4	3	5	4	3	2	2	4	3	3	3	4	5	3	3	2	5	2	2	2	3	3	3	4	2	1	3	1	2	2	1
39	1	3	7	3	4	5	4	5	4	5	4	4	5	4	5	4	5	4	3	1	2	1	4	5	4	5	3	1	2	3	3	3	4	5	3	4	3	4
31	1	3	6	2	5	5	5	5	3	4	5	5	4	4	5	5	4	4	2	4	1	1	4	4	4	4	1	1	2	1	2	2	4	4	3	3	3	4
42	1	2	6	2	5	4	4	3	4	3	5	5	4	4	5	4	5	5	3	2	3	2	5	4	4	5	1	2	1	2	3	2	3	4	4	3	3	3
30	0	4	1	1	4	4	3	4	3	4	3	3	2	1	4	3	2	1	4	3	3	4	4	4	4	4	2	2	3	2	3	2	4	4	3	3	3	2
31	1	2	9	2	3	5	5	5	5	5	5	5	3	3	3	3	5	3	3	3	4	4	4	4	4	5	2	2	1	3	2	2	2	5	5	2	2	4
50	0	3	9	1	5	4	5	5	4	5	5	4	5	5	4	4	5	5	4	4	1	2	4	5	4	5	1	1	1	1	2	1	5	4	5	4	4	5
42	1	3	10	1	4	5	4	4	5	4	5	4	5	5	4	5	4	5	5	2	2	1	4	5	4	4	3	2	2	2	1	1	4	5	4	4	5	4
32	1	3	9	4	5	2	4	4	4	5	4	4	3	3	2	3	4	4	3	4	2	3	5	4	4	4	1	1	1	2	3	2	3	4	3	3	2	2
51	1	4	19	2	4	4	5	5	5	4	5	4	4	5	5	4	5	4	2	5	2	1	5	5	5	5	1	1	1	1	2	1	4	5	5	4	5	4
43	1	2	9	2	5	5	5	4	4	4	4	5	4	4	5	5	4	4	3	5	2	2	4	4	5	4	2	3	2	2	3	2	3	4	3	3	4	2
28	0	2	3	2	4	5	4	5	3	4	4	4	5	4	5	4	3	4	2	3	1	2	3	4	5	4	1	1	2	3	3	2	4	5	4	3	4	5
30	1	2	6	2	4	4	5	4	5	5	5	4	5	4	5	5	4	5	2	3	1	2	5	4	5	4	3	3	1	2	2	3	5	4	4	5	4	5
25	0	3	3	2	1	5	2	3	2	4	4	5	4	5	3	2	4	5	2	2	1	3	5	4	3	5	1	2	2	3	3	1	2	4	3	2	4	3
30	0	4	4	2	3	4	4	4	4	4	3	3	2	2	2	2	3	3	4	4	3	4	3	3	3	3	2	2	3	3	3	2	4	4	3	3	3	2
28	0	3	5	3	4	3	4	4	5	4	4	5	4	4	5	4	5	5	2	2	2	1	4	5	5	4	2	2	2	2	2	2	4	5	4	4	5	4
48	0	1	21	2	4	5	4	5	5	4	5	5	4	4	4	4	4	4	2	3	2	2	4	4	4	4	1	1	1	1	2	2	3	4	3	3	2	3
29	0	3	7	2	5	5	5	4	4	5	5	4	4	5	4	4	5	5	2	2	1	2	4	4	5	5	1	1	2	2	2	1	4	5	4	4	5	5
25	0	3	3	3	5	4	4	5	4	5	4	4	4	3	4	4	4	4	2	4	3	2	4	3	4	4	2	2	3	4	3	3	3	4	3	2	3	3
34	0	4	7	2	4	4	5	5	4	5	4	5	5	4	4	5	4	5	2	1	2	1	4	5	5	4	1	2	1	2	2	1	4	4	5	4	4	5
34	0	3	8	2	5	5	4	5	5	4	5	4	5	4	5	5	5	4	2	2	1	1	5	4	5	5	2	1	2	2	1	2	4	5	4	4	5	4
25	1	3	3	2	5	5	4	5	4	5	5	4	5	5	4	4	4	5	2	1	1	2	4	5	4	4	1	1	2	1	2	1	4	5	4	4	5	4
29	1	3	5	2	4	4	4	5	4	5	4	4	4	3	4	3	4	4	4	4	2	3	4	3	4	4	3	2	3	3	4	3	3	2	2	3	3	3
43	0	3	11	2	5	5	4	5	5	4	5	4	5	4	4	4	4	5	2	2	1	1	4	5	5	4	1	1	1	2	1	1	5	4	5	4	4	5
24	0	3	2	1	2	3	3	3	4	4	4	3	2	1	3	2	2	2	4	4	2	3	4	4	4	4	3	2	1	3	3	2	4	4	4	3	3	3
30	0	3	4	2	4	4	4	4	5	5	4	4	3	2	2	3	4	4	5	5	4	5	4	3	4	4	2	2	4	3	3	3	3	5	2	3	2	3
47	0	3	7	3	4	3	4	2	5	3	4	4	3	3	4	3	5	4	3	3	2	2	3	3	4	4	2	1	1	2	2	2	3	3	3	3	3	2
35	0	3	9	1	5	5	4	5	4	5	4	5	4	4	5	4	5	4	2	3	2	2	4	4	4	4	2	1	1	3	3	2	3	4	3	3	3	3
28	0	3	5	2	4	5	4	5	3	5	5	5	4	5	4	5	4	5	2	1	2	1	5	4	5	4	1	1	2	3	2	1	4	3	5	4	3	4
30	0	3	8	2	5	4	4	5	4	3	4	5	4	5	4	5	5	4	2	1	1	1	5	4	4	5	1	1	2	1	2	2	4	4	4	5	5	4
29	0	3	3	1	4	5	5	5	4	4	4	4	4	3	4	4	4	5	2	4	3	1	4	5	4	4	2	1	1	2	1	1	3	3	2	2	2	2
63	0	4	3	2	5	5	4	4	5	4	4	4	5	4	5	5	5	4	1	1	1	1	5	4	5	5	2	1	2	2	1	2	5	5	4	4	5	4
32	1	3	7	2	5	5	4	4	5	4	4	5	4	3	4	4	5	4	2	4	2	1	4	3	3	4	1	1	2	3	2	2	4	5	4	3	4	3
25	0	2	2	2	2	4	3	4	4	4	3	3	2	2	2	1	2	2	4	4	3	4	4	4	4	4	3	4	2	4	4	4	2	2	2	2	2	1
30	0	3	6	2	5	4	5	5	5	5	4	4	5	5	4	4	4	4	1	3	1	1	4	3	4	4	2	2	2	3	3	2	3	4	3	4	4	3
32	0	3	5	2	5	4	4	4	4	4	4	4	3	3	3	5	3	3	4	3	2	2	5	5	5	5	1	1	1	2	2	1	4	4	4	4	4	3
27	1	3	3	2	5	4	5	4	4	5	5	5	4	4	5	3	4	5	2	4	1	2	4	5	4	5	3	2	3	3	3	3	4	5	3	4	5	4
21	1	2	1	2	3	4	4	4	3	3	4	4	4	4	3	2	3	4	3	4	3	2	4	4	4	4	2	2	1	2	2	2	2	2	2	2	2	2
29	0	4	8	3	4	4	5	4	3	4	5	5	4	4	5	4	4	5	2	2	1	2	4	4	4	5	2	1	2	3	2	1	3	4	3	4	5	4
32	1	3	8	1	4	5	4	5	5	4	5	4	5	4	5	4	5	5	1	2	2	2	5	4	4	5	1	1	3	1	1	1	4	5	3	4	4	5
33	1	3	6	4	5	4	5	5	3	4	4	5	4	4	5	2	4	5	4	4	1	1	4	2	2	2	3	2	3	3	4	3	3	3	2	2	2	2
34	0	4	6	2	5	4	5	4	5	4	4	5	4	4	4	4	4	5	2	1	2	2	4	4	4	5	1	1	2	2	1	2	4	4	3	4	3	4
49	0	3	25	1	4	3	4	4	2	4	3	3	3	2	4	3	4	3	4	4	3	4	4	3	4	3	1	2	2	3	2	2	3	3	2	2	3	2
41	0	1	21	1	2	4	2	4	4	4	4	4	5	3	4	2	3	3	5	4	4	4	2	4	2	2	3	3	2	4	3	3	2	2	1	1	1	1
50	1	3	13	2	5	4	5	5	4	5	5	4	5	4	4	4	5	5	2	2	1	2	4	5	4	5	2	1	2	2	3	2	3	4	4	3	3	2
35	0	3	6	2	4	3	4	4	4	3	5	4	5	5	4	5	5	4	3	3	3	4	5	4	4	4	1	1	1	2	2	1	4	4	3	4	3	4
33	0	4	6	2	4	4	5	4	4	5	5	5	5	4	4	5	4	5	1	2	2	1	4	5	5	4	1	2	1	2	2	1	5	4	5	4	4	5
30	0	4	4	1	5	3	3	4	5	5	4	5	5	4	4	4	5	5	2	4	1	2	4	3	4	5	1	1	1	2	2	1	4	5	3	4	4	3
31	1	3	9	3	5	4	5	5	4	5	5	5	5	4	5	5	4	5	2	2	1	1	4	5	4	5	1	1	1	1	1	2	5	4	5	5	4	5
29	1	4	5	2	5	4	5	5	4	5	4	4	5	4	4	4	5	4	3	4	1	2	5	4	4	4	1	1	1	2	3	1	4	5	4	4	5	4
35	1	3	12	2	5	5	4	5	5	4	4	5	4	5	5	4	4	5	2	4	1	1	5	4	4	5	3	3	2	3	2	2	4	5	5	5	4	5
35	0	3	4	3	3	4	4	4	3	3	3	3	2	1	3	3	3	3	2	4	3	4	4	3	4	4	2	2	2	2	3	2	2	3	2	2	2	1
36	1	3	13	1	5	4	5	5	5	5	5	4	5	4	5	5	5	4	3	3	3	3	4	4	4	4	2	3	2	4	4	3	3	3	3	3	3	4
53	0	3	23	2	5	4	4	5	4	4	5	4	4	5	4	4	5	4	2	5	2	1	4	5	5	4	1	1	1	1	1	1	4	4	4	5	4	4
35	1	3	3	2	3	3	3	4	2	2	1	3	2	2	1	2	2	2	4	2	4	4	5	4	5	4	2	3	3	3	4	2	4	5	4	4	4	5
36	0	3	4	2	4	3	4	4	3	3	4	4	3	3	3	3	3	3	4	3	4	4	4	4	4	4	2	1	2	2	2	1	4	4	3	4	4	4
31	1	3	7	2	5	5	4	5	4	4	4	5	4	5	5	4	5	4	2	4	2	1	4	5	5	4	1	2	2	2	2	2	4	5	4	5	5	4
33	0	3	6	2	3	4	5	4	3	4	4	4	5	5	4	4	5	5	4	3	2	1	4	4	4	4	2	1	1	2	1	2	4	4	4	3	2	4
31	0	3	3	2	4	4	4	5	5	4	4	4	4	5	5	5	5	4	1	2	1	1	4	5	4	5	2	3	1	3	3	3	5	4	4	4	4	5
46	1	4	12	2	5	5	4	5	5	4	5	4	5	4	4	5	5	4	2	3	1	2	4	5	4	5	2	2	2	3	2	3	4	4	5	4	5	4
28	0	4	3	2	4	4	5	5	4	5	5	5	4	5	4	5	5	4	4	4	1	3	4	4	5	5	2	1	2	2	3	1	2	3	5	4	4	4
31	0	4	6	2	5	5	4	4	5	4	4	4	4	4	3	3	5	4	2	3	1	2	4	5	4	5	2	2	1	4	4	2	3	4	3	4	4	3
33	0	4	7	1	4	5	4	4	5	5	5	4	5	5	4	5	5	4	2	4	1	1	4	4	5	5	1	1	1	2	2	1	4	4	5	5	4	4
33	0	3	8	1	5	4	5	4	5	4	5	5	5	4	5	4	5	4	1	2	1	4	4	5	4	5	1	1	1	2	1	1	1	4	3	2	3	4
32	1	3	5	2	5	5	5	5	5	5	5	5	5	5	4	5	5	5	1	5	2	1	5	5	5	5	2	1	1	1	3	2	5	5	5	5	5	5
37	0	3	13	1	5	5	5	4	5	4	4	4	5	4	4	4	5	4	3	3	3	3	3	4	3	4	2	2	1	4	4	3	2	4	4	3	3	3
28	0	3	5	2	4	4	4	5	5	4	4	5	4	4	3	4	4	5	3	2	2	2	4	4	5	4	1	1	1	2	2	1	3	4	3	3	4	3
36	1	3	13	4	4	4	4	5	4	5	5	4	5	5	4	5	5	4	2	3	2	1	5	4	5	5	1	1	1	2	2	1	5	4	4	5	5	4
36	1	4	9	1	5	5	4	4	5	4	5	4	5	4	4	4	5	5	2	4	2	1	5	4	4	5	2	2	2	2	2	2	4	5	4	3	4	3
35	0	3	3	2	5	4	4	4	4	5	5	4	4	4	4	4	4	5	4	2	2	2	4	4	4	4	1	1	2	2	2	1	4	5	4	4	4	4
28	1	3	5	2	5	4	5	3	5	4	5	4	5	4	5	4	5	4	2	2	2	1	5	5	4	5	3	2	3	2	3	1	4	5	4	4	5	4
38	0	3	16	1	4	4	4	5	5	5	5	5	4	4	4	4	4	4	2	2	2	1	4	4	5	4	2	1	2	2	2	3	4	4	5	5	4	4
22	0	3	1	2	2	2	2	3	4	3	4	4	4	3	5	3	5	4	2	3	1	1	4	4	3	4	2	2	1	3	2	2	3	4	3	3	4	3
39	1	3	15	1	5	4	5	4	4	5	4	5	4	4	5	4	5	5	2	4	1	1	4	4	3	4	1	2	1	2	2	2	3	4	4	3	4	4
30	0	3	5	2	5	5	5	4	5	5	5	5	4	4	4	4	5	4	3	3	2	1	4	4	4	5	1	1	1	2	3	2	4	4	3	3	4	3
40	1	2	9	1	5	4	4	4	4	5	4	4	4	4	4	4	4	5	2	4	1	2	4	5	4	4	1	1	2	2	3	2	4	5	4	4	4	5
32	1	3	3.5	2	4	5	4	4	5	4	4	4	2	2	3	4	5	4	4	5	2	2	3	4	4	5	2	3	2	3	3	2	4	4	3	3	3	2
42	1	2	6	2	4	4	4	5	5	4	5	4	4	4	4	5	5	4	2	3	1	2	4	4	4	5	1	1	1	1	2	1	3	4	4	3	3	4
33	1	3	5	2	5	5	5	4	5	5	5	5	4	4	4	4	5	4	3	3	2	1	4	4	4	5	1	1	1	2	3	2	4	4	3	3	4	3
32	1	3	6	3	5	5	4	4	5	4	5	5	4	5	5	5	4	4	2	2	1	2	5	4	4	5	3	1	2	3	2	2	5	4	5	5	4	5
27	1	3	3	2	4	4	4	4	5	4	4	4	5	5	5	5	4	4	1	2	1	1	5	4	4	4	1	2	2	3	3	2	4	5	3	3	4	4
31	1	3	12	1	5	4	5	4	4	5	4	4	4	4	4	4	5	4	2	3	1	2	4	5	4	4	1	1	1	2	2	1	4	3	3	4	3	4
27	0	3	5	2	5	4	5	4	5	4	4	4	5	4	5	4	5	5	2	3	1	2	4	5	4	5	2	2	3	2	3	2	4	5	4	3	4	5
32	1	3	7	2	5	5	4	5	5	4	4	5	4	5	4	4	5	4	1	4	2	1	4	4	4	4	1	2	2	2	2	2	4	5	4	5	5	4
32	0	3	5	2	4	4	4	4	3	4	4	4	4	4	3	4	4	4	2	3	2	2	4	4	5	4	2	2	1	2	2	2	3	4	3	3	3	3
31	0	3	3	2	5	5	4	4	5	4	5	4	4	4	5	5	5	4	2	5	1	1	4	5	4	4	1	1	1	2	2	3	4	5	4	3	4	4
35	0	3	6	3	4	4	5	4	4	3	4	4	3	3	4	3	3	4	3	3	2	3	4	3	4	4	2	1	2	2	2	2	3	4	3	3	2	3
26	0	3	3	2	5	3	3	3	4	3	4	4	3	3	3	2	4	4	4	3	2	2	4	4	4	4	1	3	1	2	2	1	4	4	5	4	5	4
27	0	3	3	2	4	5	4	5	4	5	5	5	4	5	4	5	4	5	2	2	1	2	4	5	4	5	2	2	2	1	1	2	4	5	4	5	4	5
24	1	2	2	2	5	4	4	4	3	4	4	4	4	4	5	4	4	4	4	4	3	4	4	4	4	4	2	2	1	3	2	2	4	4	3	4	3	4
32	0	3	6	2	5	5	4	4	4	4	4	5	4	4	2	4	4	4	2	4	1	2	4	4	4	5	2	1	1	2	2	1	3	4	3	4	3	2
45	1	1	3	2	5	4	5	5	5	4	5	4	5	4	5	5	5	4	2	2	1	2	3	4	4	5	3	3	2	3	2	2	4	5	3	4	3	4
36	1	3	6	2	4	5	5	5	4	4	4	4	5	4	5	5	4	5	2	3	1	2	5	4	5	5	1	1	1	3	2	2	4	5	4	3	4	4
38	0	4	8	2	4	4	4	4	5	5	4	5	4	4	4	4	4	5	3	4	1	1	5	4	4	5	3	1	2	3	3	2	4	5	4	4	3	4
49	1	4	8	2	4	4	4	4	4	5	5	5	4	3	2	4	4	5	4	3	4	4	4	4	2	2	3	1	3	4	3	3	4	5	4	4	4	3
34	1	2	1	2	5	4	5	4	4	5	5	4	5	4	5	4	4	4	2	2	2	2	4	5	4	5	1	1	1	2	1	1	4	4	3	4	3	3
28	1	3	3	2	4	4	4	4	5	5	4	5	4	4	5	4	5	5	2	5	2	1	4	5	4	5	1	1	1	2	1	2	5	5	4	5	5	4
47	1	2	4	2	5	4	5	4	4	4	3	4	5	4	4	4	4	4	4	1	2	2	4	5	5	4	2	1	1	1	2	1	4	4	4	4	4	3
31	1	3	6	2	4	5	5	4	5	4	5	5	4	5	4	5	4	5	1	2	1	1	5	4	5	4	1	1	2	2	3	2	4	5	4	4	5	4
32	1	3	5	1	5	5	4	4	5	4	5	5	5	4	5	4	5	4	1	2	1	1	4	5	4	5	1	1	2	2	3	2	4	4	4	3	4	4
28	1	3	5	2	4	5	5	4	4	5	5	5	4	5	4	4	4	4	2	5	2	2	5	5	4	5	1	1	2	2	2	1	4	5	4	4	5	5
35	0	3	5	2	5	4	5	5	4	5	4	4	5	4	5	5	4	4	2	2	2	1	4	5	4	5	2	1	2	1	1	1	5	4	5	4	5	4
32	1	3	4	2	4	4	5	4	4	5	4	4	5	5	4	5	4	4	2	3	1	1	3	4	4	4	1	2	2	2	2	2	3	3	2	2	3	3
29	1	4	4	2	4	4	4	4	5	5	4	4	4	4	3	4	5	4	4	3	2	2	4	5	4	5	1	3	3	3	3	4	4	5	3	4	3	4
25	1	3	2	2	4	5	5	4	5	3	5	5	5	4	5	5	4	5	5	1	5	4	5	5	4	5	1	1	2	1	3	1	4	3	5	5	4	5
27	1	3	3	1	4	5	5	4	4	4	4	4	4	4	5	4	4	4	2	2	1	2	4	5	4	5	3	2	4	4	4	3	3	4	4	3	3	5
33	1	1	9	2	5	4	5	5	4	4	5	4	4	5	5	5	5	4	2	2	1	1	4	4	5	5	1	1	1	2	1	1	4	5	3	4	4	5
30	1	3	6	1	4	4	5	5	4	4	4	4	5	5	4	5	4	5	2	2	1	2	4	5	5	4	1	1	2	1	1	2	4	5	5	4	5	4
35	0	3	7	2	4	5	5	4	5	4	4	5	4	4	4	4	4	4	2	2	2	1	4	4	5	4	1	1	2	2	3	1	4	4	3	2	3	2
42	1	3	12	2	2	2	2	1	2	2	4	4	4	4	5	3	4	4	3	2	2	2	3	2	3	2	2	3	2	4	3	3	3	3	2	3	3	2
32	0	3	3	1	5	4	4	5	4	5	5	4	5	4	5	4	5	5	2	4	2	1	4	5	5	4	2	1	1	3	2	2	4	5	4	5	5	4
29	1	2	3	1	4	4	5	4	4	5	5	4	5	4	5	4	4	4	2	5	2	2	5	4	5	5	1	1	1	2	1	1	4	5	4	4	5	4
42	1	2	18	2	4	4	4	4	5	4	4	4	3	3	3	5	4	4	3	4	2	2	4	3	4	4	1	1	1	2	2	1	4	3	3	4	3	3
30	0	3	2	2	4	2	2	1	2	3	4	5	4	4	5	2	4	4	3	2	2	3	3	4	4	4	3	3	3	4	5	4	4	5	2	4	3	5
31	1	3	4	2	3	3	3	4	2	3	3	3	2	2	3	4	3	2	3	4	3	3	2	3	2	3	3	3	2	3	3	2	3	4	2	3	2	2
35	1	3	6	1	5	4	5	4	5	4	4	4	5	4	4	4	4	5	2	3	1	2	2	3	2	4	1	1	1	3	3	3	4	3	3	4	2	3
35	0	3	8	1	4	4	4	5	4	4	4	5	4	4	3	4	4	5	3	1	3	2	5	4	4	4	1	1	1	1	2	1	4	4	5	5	4	4
53	1	2	28	2	4	5	4	4	5	5	4	4	5	4	5	2	4	5	2	2	2	2	4	5	4	5	1	1	1	2	2	2	4	5	4	5	4	5
31	1	3	6	2	5	5	4	5	5	4	4	4	5	4	4	4	5	4	2	1	2	1	4	5	4	5	2	2	2	1	1	1	4	5	4	4	5	4
56	1	3	10	2	4	5	4	4	5	4	5	4	5	5	4	5	5	4	2	5	1	2	4	5	5	4	1	2	2	1	2	1	5	4	4	5	4	5
33	0	1	6	2	3	3	4	4	5	4	4	4	4	4	4	4	5	5	3	2	1	2	3	4	4	3	1	2	1	2	2	2	4	4	3	3	4	4
24	0	3	1	3	5	4	5	4	3	4	4	4	3	3	4	3	4	4	3	4	2	2	5	4	5	3	2	3	1	1	1	3	3	4	3	3	3	2
56	0	3	8	1	4	3	4	3	4	3	3	3	4	5	4	4	3	4	2	1	2	1	4	5	5	4	2	2	1	1	1	3	4	5	3	4	5	4
35	0	3	8	2	5	4	5	5	4	5	4	4	5	4	5	5	5	4	2	2	2	1	4	5	4	5	1	2	2	3	1	3	5	4	5	4	5	4
30	1	3	5	2	5	4	5	4	4	5	4	4	3	4	2	4	4	5	4	3	2	1	4	4	5	4	1	1	1	2	1	2	4	5	4	5	4	4
31	1	3	8	1	4	4	5	5	4	4	4	4	5	4	4	4	4	5	3	2	2	2	4	4	5	4	1	1	2	2	1	2	4	5	4	4	4	5
31	0	4	4	2	5	4	5	5	4	5	4	5	4	5	4	4	4	5	2	3	1	2	4	5	4	5	1	1	1	3	2	2	4	5	4	5	4	5
49	1	1	7	2	5	5	5	4	4	5	5	5	5	4	4	4	4	4	2	4	1	2	4	5	4	5	2	1	2	2	2	2	4	4	4	4	4	4
32	0	4	7	1	5	5	4	5	4	5	5	4	5	4	5	4	5	5	2	3	2	1	5	5	4	4	1	1	1	3	2	2	4	5	3	3	4	4
28	0	3	3	2	3	4	3	4	3	3	3	3	2	2	3	3	3	2	2	4	3	4	4	4	4	4	1	2	1	3	2	2	3	3	3	2	2	2
34	1	3	5	2	4	5	5	5	5	4	4	4	5	4	4	5	4	5	2	2	1	2	5	4	4	5	3	1	2	3	3	3	4	5	4	5	4	4
31	0	4	9	1	4	5	4	5	5	4	5	5	4	5	4	5	4	5	1	3	1	2	5	4	5	4	1	1	2	2	3	1	4	5	4	5	4	5
34	0	4	9	1	5	5	5	4	4	5	4	4	4	4	4	4	5	4	2	3	2	1	4	4	5	4	2	1	1	2	2	2	4	5	4	4	5	4
26	0	3	2	2	4	4	4	5	4	4	5	4	4	4	5	4	5	4	3	3	2	2	4	4	4	5	2	1	2	2	2	2	4	3	3	4	3	3
28	0	4	2	3	5	5	4	4	5	5	4	4	5	4	4	4	4	5	2	2	1	2	4	5	4	5	3	2	3	3	3	2	3	4	5	4	4	3
35	0	3	10	1	5	5	4	4	5	4	4	4	4	4	5	4	5	4	2	3	2	2	4	4	5	4	2	2	1	3	2	1	4	5	3	4	4	4
33	0	4	8	1	5	4	4	4	5	4	4	5	4	4	4	4	5	4	2	3	1	2	4	4	5	4	2	1	1	2	2	2	4	4	4	5	4	3
34	0	4	9	2	4	4	4	5	5	4	4	5	4	4	4	4	5	4	2	3	2	1	4	4	4	5	2	1	2	3	2	2	4	4	3	4	4	4
42	0	3	10	3	5	4	5	5	5	5	4	4	3	3	3	3	4	4	3	3	2	2	4	5	5	5	1	1	2	2	1	1	4	5	4	3	3	4
41	1	3	13	2	4	5	5	4	4	5	4	4	5	4	5	5	4	4	2	1	2	1	4	5	4	5	1	1	3	3	2	1	4	5	4	5	5	4
38	0	3	10	2	5	4	4	5	5	4	4	5	5	4	4	4	4	5	2	2	2	1	5	4	5	4	1	1	2	3	2	1	4	5	5	4	4	4
34	1	4	6	1	5	4	5	4	4	5	4	5	4	5	4	5	5	4	2	2	2	1	4	4	4	5	2	1	2	2	3	1	4	4	5	4	5	5
52	0	4	18	1	5	4	5	4	4	5	4	5	4	5	4	5	5	4	2	2	2	1	4	4	4	5	2	1	2	2	2	1	4	4	5	4	5	5
38	0	3	8	1	5	4	5	4	4	5	4	5	4	5	4	5	5	4	2	2	2	1	4	4	4	5	2	1	2	2	3	1	4	4	5	4	5	5
26	0	4	5	1	4	5	4	5	4	5	5	5	4	5	4	5	4	5	1	2	1	2	4	5	4	5	1	1	2	2	2	2	4	5	4	5	4	5
26	0	4	6	1	4	5	4	5	4	5	5	5	4	5	4	5	4	5	1	2	1	2	4	5	4	5	1	1	2	2	2	2	4	5	4	5	4	5
32	0	3	6	1	4	5	4	5	4	4	5	5	5	4	5	1	4	5	2	4	1	2	4	5	4	5	2	1	2	2	2	2	4	5	4	5	4	5
32	0	3	9	2	5	5	4	5	4	5	4	5	4	5	4	4	5	4	2	2	1	2	4	4	5	4	2	1	1	2	1	2	4	5	4	5	4	5
32	0	3	8	2	5	5	4	5	4	5	4	5	4	4	5	4	5	4	2	2	1	2	4	5	4	5	2	1	1	2	1	2	5	5	4	4	5	4
35	1	4	7	2	5	5	4	5	4	4	4	4	4	2	3	5	4	4	4	5	4	5	4	5	3	4	2	3	3	4	2	2	4	5	3	4	3	4
25	0	3	2.5	2	2	2	2	2	3	3	3	3	2	2	2	3	3	4	3	5	4	3	2	3	2	2	2	2	2	2	4	2	4	4	2	3	4	2
31	1	3	2	2	3	3	3	3	4	4	4	3	3	2	4	3	4	4	3	4	1	2	3	3	4	4	2	1	1	2	2	2	3	3	2	2	2	2
28	1	2	4	2	4	3	4	4	3	4	4	4	3	3	4	3	4	4	3	5	3	3	4	3	4	4	2	1	1	1	3	2	3	4	3	3	3	2
25	0	4	2	1	4	4	4	4	3	3	3	3	3	2	4	4	4	3	3	3	2	2	4	3	4	2	2	2	3	3	2	3	3	2	2	2	2	2
30	1	3	7	2	3	2	2	2	3	2	4	4	3	3	3	3	3	3	3	3	4	3	3	4	3	4	2	1	1	1	4	1	2	2	2	2	1	2
28	0	4	1	2	4	3	3	3	4	4	3	4	5	4	4	4	2	4	3	2	3	3	3	2	3	3	3	4	3	3	4	1	2	2	2	2	3	2
27	0	4	2	1	5	4	5	5	4	4	4	4	3	3	3	5	4	4	4	4	4	3	4	4	4	4	2	1	2	2	2	1	4	3	4	4	3	2
35	1	3	13	1	5	2	3	3	2	1	5	4	2	1	2	1	2	3	4	4	2	2	4	4	4	4	3	2	2	4	3	3	3	4	3	3	2	3
25	0	3	2.5	2	5	4	4	5	3	3	3	3	3	2	3	3	3	4	4	5	1	2	4	3	2	2	2	2	2	3	2	3	2	4	3	3	2	2
42	1	3	18	2	2	2	2	2	2	2	4	4	3	3	3	3	4	3	2	4	2	2	4	2	3	2	1	2	2	2	2	2	4	3	4	3	4	3
31	0	4	4	2	1	2	2	2	2	2	4	4	2	2	3	4	2	4	4	3	3	3	4	3	4	3	3	2	2	3	2	2	3	3	3	3	3	3
39	0	3	4	2	2	3	2	1	3	2	4	3	2	1	3	2	3	1	4	5	3	2	2	3	3	3	1	3	2	5	4	3	3	3	2	2	2	3
28	0	3	6	2	3	4	2	3	2	3	4	4	2	2	3	2	4	3	4	4	4	3	2	3	3	3	4	3	3	2	2	2	4	4	3	4	3	3
31	0	3	4	2	5	5	4	5	4	5	4	4	5	3	4	4	5	4	2	3	5	1	4	5	3	4	2	2	2	3	2	3	4	5	3	4	5	3
30	0	2	4	2	5	4	4	4	4	5	4	4	5	5	4	4	5	5	3	3	2	2	4	4	4	4	3	3	1	3	4	3	3	4	3	3	3	2
31	0	3	5	2	4	5	5	4	4	5	4	4	5	4	4	4	5	5	2	3	2	2	4	4	5	5	1	1	2	1	2	1	4	4	3	3	4	4
35	1	3	10	2	4	5	4	4	5	5	5	4	5	4	5	5	5	4	2	5	1	2	5	4	5	5	2	2	2	2	2	1	5	4	5	5	4	5
30	1	3	8	1	5	5	4	4	5	4	4	5	4	5	4	5	4	4	2	1	2	1	5	4	4	5	2	1	2	3	1	2	4	4	4	3	4	4
36	1	2	11	2	5	4	4	5	5	4	5	4	5	4	4	4	4	4	2	3	1	2	4	4	4	5	1	1	2	3	2	2	3	5	4	3	4	3
37	1	3	10	1	5	4	5	4	5	4	5	5	4	5	4	5	4	5	2	4	1	4	5	4	5	4	1	1	2	3	1	2	4	5	4	5	4	5
25	0	3	3	2	5	5	4	4	5	5	4	4	4	5	4	4	4	4	2	3	1	4	4	4	5	4	2	2	2	2	1	3	4	5	4	3	4	4
31	0	3	3	2	5	4	5	4	5	4	5	4	5	4	4	5	5	5	2	3	2	2	4	4	3	4	1	1	2	2	1	2	4	5	3	4	3	2
30	1	3	3	1	5	5	4	4	5	5	5	4	5	4	4	5	5	4	2	4	1	1	4	4	5	5	2	1	1	2	2	1	4	5	3	4	5	4
26	0	3	3	3	4	4	4	5	4	4	5	4	2	2	3	2	4	3	4	5	2	3	4	4	5	5	2	3	2	2	2	3	4	5	3	3	4	4
31	0	4	2	1	3	3	3	3	4	4	4	4	3	3	4	4	3	4	3	3	2	2	4	3	4	4	2	1	2	3	2	3	3	4	3	3	3	2
35	1	3	8	2	4	4	5	4	5	5	5	4	4	4	5	4	5	5	2	3	1	1	4	5	4	4	1	2	1	3	2	2	4	5	4	5	4	5
31	0	4	12	1	4	4	4	5	4	4	4	4	4	5	4	4	4	4	4	2	1	2	4	5	4	4	1	1	1	2	2	1	4	5	4	4	5	4
28	0	2	3	3	4	5	4	5	4	5	4	4	5	5	4	5	5	4	1	2	1	2	4	5	4	5	3	2	3	4	4	2	3	4	2	3	4	2
31	0	3	9	2	5	3	5	4	4	5	4	4	5	4	4	4	3	5	2	2	2	1	4	5	5	4	2	1	2	1	2	2	5	4	5	5	4	5
21	0	3	2	2	4	3	2	3	4	4	5	4	5	5	2	2	3	4	2	4	1	2	3	3	4	5	4	3	3	4	2	2	3	4	4	3	2	3
36	0	4	8	2	3	2	2	2	3	4	4	4	5	4	5	4	4	5	2	2	2	2	4	4	4	4	2	2	2	2	2	2	2	4	5	4	5	4
29	1	3	3	2	4	5	4	5	5	5	5	5	5	5	4	5	5	5	1	2	1	1	5	5	4	5	1	1	2	2	3	2	4	5	3	4	4	5
27	1	3	4	2	5	4	5	4	4	4	5	5	4	4	4	4	5	5	3	3	1	2	5	4	5	5	2	1	3	4	2	2	4	5	4	4	4	5
30	0	3	5	3	5	5	5	4	5	4	4	5	4	4	5	4	5	5	2	4	1	1	4	4	5	5	1	1	2	1	2	1	4	5	4	4	5	5
34	0	4	7	2	4	4	5	4	4	5	4	4	4	3	5	5	4	5	4	5	2	3	5	4	3	5	2	3	2	4	2	2	4	5	3	5	5	4
26	0	3	3	2	4	4	5	4	5	4	5	5	4	5	5	5	5	5	2	3	2	2	4	4	5	4	2	1	1	2	2	2	4	5	4	4	5	4
23	0	1	2	2	5	4	4	4	3	4	5	4	4	3	4	4	4	5	2	2	1	2	3	4	4	5	1	3	2	2	2	2	3	4	3	3	3	2
33	1	4	6	2	5	5	5	4	5	4	4	4	5	4	4	5	4	5	2	3	2	2	4	4	5	4	2	1	1	2	2	2	4	5	3	4	4	5
29	1	2	2	2	3	3	2	3	3	3	4	3	1	1	2	3	3	2	4	4	4	4	4	3	4	4	2	2	2	2	2	3	3	3	2	2	2	2
31	0	3	2	2	2	3	2	1	3	3	5	3	4	5	4	5	4	5	2	4	1	2	4	5	5	4	2	2	2	3	3	3	2	3	2	2	1	2
30	0	3	4	2	3	4	5	3	4	4	5	4	5	4	3	4	5	4	1	1	2	1	4	4	4	5	1	1	3	2	3	3	5	3	4	4	5	2
39	0	4	14	1	4	4	4	5	4	5	4	5	5	4	5	5	4	5	2	3	1	2	5	4	4	5	1	1	1	3	2	2	4	5	4	4	5	4
32	1	3	12	1	4	5	4	5	4	5	5	5	4	5	4	5	4	5	2	1	2	1	4	5	4	5	1	2	1	1	1	1	4	5	3	4	5	4
36	0	4	7	2	4	4	5	4	4	5	5	5	4	4	5	4	5	5	2	2	1	1	4	4	5	5	1	2	1	2	2	1	5	3	5	5	4	5
36	0	3	10	2	5	5	4	4	5	4	5	4	5	5	4	5	4	5	2	2	1	2	4	5	4	5	2	1	2	2	1	2	5	5	4	4	5	4
34	0	4	8	2	5	5	4	5	5	4	5	4	4	5	4	5	4	5	1	2	1	2	5	5	4	5	2	1	2	2	1	2	4	5	4	5	5	4
35	0	3	9	2	4	4	5	5	4	5	5	5	5	4	5	4	5	5	1	2	1	1	5	4	5	5	1	2	1	2	2	1	4	4	5	4	4	5
29	0	4	4	2	5	4	5	5	4	5	5	4	4	5	4	3	4	5	2	3	1	2	4	5	5	4	1	1	1	3	2	2	5	5	4	3	4	5
33	0	4	6	2	5	5	4	4	5	5	5	4	5	5	4	4	4	5	2	3	2	1	4	5	5	4	1	1	1	3	2	3	4	5	3	4	5	4
33	0	4	4	2	4	4	5	4	5	5	5	4	5	5	4	4	4	5	2	3	2	1	5	4	5	4	1	1	1	3	3	2	4	5	4	3	4	5
31	1	4	6	1	5	5	4	5	4	4	4	5	4	4	5	5	5	4	2	3	1	2	4	5	4	5	1	1	1	3	2	3	4	5	3	4	3	5
33	0	4	5	2	4	4	5	5	4	4	4	5	4	4	5	5	5	4	2	3	2	2	5	4	4	5	1	1	1	3	2	3	4	5	4	3	4	4
32	0	3	7	2	5	4	5	4	5	4	4	5	4	5	4	4	5	5	2	1	2	2	4	5	4	5	2	1	1	2	1	1	1	5	4	5	4	5
37	0	4	8	1	5	4	5	5	4	5	4	4	5	4	5	4	4	5	2	2	1	2	4	4	5	4	1	1	1	2	2	1	4	4	5	4	5	4
38	1	4	8	4	5	4	5	5	4	5	4	4	5	4	5	4	4	5	2	2	1	2	4	4	5	4	1	1	1	2	2	1	4	4	5	4	5	4
29	0	3	3	2	5	4	4	5	4	4	4	4	4	4	3	5	5	5	2	3	2	1	4	3	4	4	1	1	1	1	2	1	3	4	4	3	4	4
34	1	2	12	1	5	5	4	5	4	5	4	4	5	4	4	4	4	5	3	3	2	3	4	5	4	4	2	2	2	2	2	2	4	5	4	5	4	4
29	0	3	5	2	4	3	4	5	5	5	5	5	5	5	5	5	5	5	2	2	2	2	4	5	5	5	2	2	1	3	3	2	4	4	4	4	4	4
31	0	3	9	2	4	5	4	5	4	4	4	4	5	4	4	4	5	4	2	2	1	2	4	5	4	5	2	1	2	2	1	1	1	4	5	4	5	4
41	1	3	16	2	4	5	3	5	4	4	5	5	4	5	4	5	4	4	2	1	1	2	5	4	5	4	1	1	2	3	2	2	4	5	4	3	5	4
30	0	4	4	1	5	4	4	3	3	3	4	4	3	2	3	3	4	4	3	5	3	3	4	3	4	4	2	2	2	2	2	2	3	4	2	2	3	2
